# Supplementary material for: An automatic method to generate domain-specific investigator networks using PubMed abstracts
Source: BMC Med Inform Decis Mak. 2007 Jun 20;7:17. doi: 10.1186/1472-6947-7-17 (PMC1931433; doi:10.1186/1472-6947-7-17)
Supplement: Additional File 1 — Two columns: UMLS CUI, search terms corresponding to countries (CUI) [file 1472-6947-7-17-S1.xls]

## Sheet: Sheet1
CUI	Country Terms
C0041703	Alabama
C0043476	odzi
C0001732	4
C0001732	AF
C0001732	AFG
C0001732	Afghanistan
C0001732	Afghanistan (geographic location)
C0001909	8
C0001909	AL
C0001909	ALB
C0001909	Albania
C0001909	Albania (geographic location)
C0002037	12
C0002037	AG
C0002037	Algeria
C0002037	Algeria (geographic location)
C0002037	DZ
C0002037	DZA
C0002838	20
C0002838	AD
C0002838	AN
C0002838	AND
C0002838	Andorra
C0002838	Andorra (geographic location)
C0003023	24
C0003023	AGO
C0003023	Angola
C0003023	Angola (geographic location)
C0003023	AO
C0003353	660
C0003353	AI
C0003353	AIA
C0003353	Anguilla
C0003353	Anguilla island
C0003353	Anguilla island (geographic location)
C0003353	Antigua
C0003353	AV
C0003354	28
C0003354	AC
C0003354	AG
C0003354	Antigua and Barbuda
C0003354	Antigua and Barbuda (geographic location)
C0003354	ATG
C0003354	Barbuda and Antigua
C0003761	32
C0003761	AR
C0003761	ARG
C0003761	Argentina
C0003761	Argentina (geographic location)
C0003761	Buenos Aires
C0003761	Chaco
C0003761	Country of Argentina
C0003798	51
C0003798	AM
C0003798	ARM
C0003798	Armenia
C0003798	Armenia (geographic location)
C0003798	Armenian S.S.R.
C0003798	Armenian SSR
C0004340	36
C0004340	AS
C0004340	AU
C0004340	AUS
C0004340	Australia
C0004340	Australia (geographic location)
C0004340	Austriaia
C0004340	Garran
C0004340	Nedlands
C0004340	NSW
C0004340	South Australia
C0004340	VIC
C0004340	Western Australia
C0004348	40
C0004348	AT
C0004348	AU
C0004348	Austria
C0004348	Austria (geographic location)
C0004348	AUT
C0004348	Salzburg
C0004348	Vienna
C0004486	31
C0004486	AJ
C0004486	AZ
C0004486	AZE
C0004486	Azerbaijan
C0004486	Azerbaijan (geographic location)
C0004486	Azerbaijan Republic
C0004486	Azerbaijan S.S.R.
C0004486	Azerbaijan SSR
C0004683	44
C0004683	Bahamas
C0004683	Bahamas (geographic location)
C0004683	BF
C0004683	BHS
C0004683	BS
C0004683	The Bahamas
C0004684	48
C0004684	BA
C0004684	Bahrain
C0004684	Bahrain (geographic location)
C0004684	BH
C0004684	BHR
C0004732	50
C0004732	Bangladesh
C0004732	Bangladesh (geographic location)
C0004732	BD
C0004732	BG
C0004732	BGD
C0004739	52
C0004739	Barbados
C0004739	Barbados (geographic location)
C0004739	BB
C0004739	BRB
C0004950	56
C0004950	BE
C0004950	BEL
C0004950	Belgique
C0004950	Belgium
C0004950	Belgium (geographic location)
C0004950	Ghent
C0004952	84
C0004952	Belize
C0004952	Belize (geographic location)
C0004952	BH
C0004952	BLZ
C0004952	British Honduras
C0004952	BZ
C0005005	204
C0005005	BEN
C0005005	Benin
C0005005	Benin (geographic location)
C0005005	Benin Republic
C0005005	BJ
C0005005	BN
C0005005	Dahomey
C0005005	République du Bénin
C0005126	60
C0005126	Bermuda
C0005126	Bermuda (geographic location)
C0005126	BM
C0005126	BMU
C0005341	64
C0005341	Bhutan
C0005341	Bhutan (geographic location)
C0005341	BT
C0005341	BTN
C0005918	68
C0005918	BL
C0005918	BO
C0005918	BOL
C0005918	Bolivia
C0005918	Bolivia (geographic location)
C0006036	70
C0006036	BA
C0006036	BIH
C0006036	BK
C0006036	Bosnia
C0006036	Bosnia - Herzegovnia
C0006036	Bosnia - Herzegovnia (geographic location)
C0006036	Bosnia and Hercegovina
C0006036	Bosnia and Herzegovina
C0006036	Bosnia-Hercegovina
C0006036	Bosnia-Herzegovina
C0006036	Herzegovina
C0006041	72
C0006041	BC
C0006041	Bechuanaland
C0006041	Botswana
C0006041	Botswana (geographic location)
C0006041	BW
C0006041	BWA
C0006137	76
C0006137	Belém
C0006137	BR
C0006137	BRA
C0006137	Brasil
C0006137	Brazil
C0006137	Brazil (geographic location)
C0006137	PI
C0006137	Porto Alegre
C0006137	São João
C0006137	São Paulo
C0006196	86
C0006196	British Indian Ocean Territory
C0006196	IO
C0006196	IOT
C0006320	96
C0006320	BN
C0006320	BRN
C0006320	Brunei
C0006320	Brunei (geographic location)
C0006320	BX
C0006368	100
C0006368	BG
C0006368	BGR
C0006368	BU
C0006368	Bulgaria
C0006368	Bulgaria (geographic location)
C0006368	Country of Bulgaria
C0006409	854
C0006409	BF
C0006409	BFA
C0006409	Burkina Faso
C0006409	Burkina Faso (geographic location)
C0006409	Burkina Fasso
C0006409	Upper Volta
C0006409	UV
C0006416	104
C0006416	Birma
C0006416	BM
C0006416	Burma
C0006416	Burma (geographic location)
C0006416	MM
C0006416	MMR
C0006416	Myanma
C0006416	Myanmar
C0006416	Union of Myanmar
C0006448	108
C0006448	BDI
C0006448	BI
C0006448	Burundi
C0006448	Burundi (geographic location)
C0006448	BY
C0006448	Urundi
C0006539	112
C0006539	Belarus
C0006539	Belorussia
C0006539	Belorussia (geographic location)
C0006539	Belorussian S.S.R.
C0006539	Belorussian SSR
C0006539	BLR
C0006539	BO
C0006539	BY
C0006539	Byelarus
C0006539	Byelorussia
C0006539	Byelorussian S.S.R.
C0006539	Byelorussian SSR
C0006797	116
C0006797	Cambodia
C0006797	Cambodia (geographic location)
C0006797	CB
C0006797	Kampuchea
C0006797	KH
C0006797	KHM
C0006797	Khmer Republic
C0006802	120
C0006802	Cameroon
C0006802	Cameroon (geographic location)
C0006802	Cameroons
C0006802	CM
C0006802	CMR
C0006802	United Republic of Cameroon
C0006802	Yaounde
C0006823	124
C0006823	British Columbia
C0006823	CA
C0006823	CAN
C0006823	Canada
C0006823	Canada (geographic location)
C0006823	Montreal
C0006823	QC
C0006823	Que
C0006823	Quebec
C0006823	Surrey
C0006888	Canton and Enderbury Islands
C0006888	Christmas Island
C0006888	Christmas Island (Australia)
C0006893	132
C0006893	Cape Verde
C0006893	CPV
C0006893	CV
C0007481	136
C0007481	Cayman Islands
C0007481	CJ
C0007481	CYM
C0007481	KY
C0007673	140
C0007673	CAF
C0007673	Central African Republic
C0007673	Central African Republic (geographic location)
C0007673	CF
C0007673	CT
C0007673	Ubangi-Shari
C0007928	148
C0007928	CD
C0007928	Chad
C0007928	Chad (geographic location)
C0007928	TCD
C0007928	TD
C0008107	152
C0008107	Chile
C0008107	Chile (geographic location)
C0008107	CHL
C0008107	CI
C0008107	CL
C0008107	de Talca
C0008107	Santiago
C0008107	Valparaíso
C0008115	156
C0008115	158
C0008115	Anhui
C0008115	Beijing
C0008115	CH
C0008115	Changchun
C0008115	Changsha
C0008115	Chengdu
C0008115	China
C0008115	China (geographic location)
C0008115	CHN
C0008115	Chongqing
C0008115	CN
C0008115	Formosa
C0008115	Fujian
C0008115	Fuzhou
C0008115	Gansu
C0008115	Guang zhou
C0008115	Guangdong
C0008115	Guangxi
C0008115	Guangxi Zhuang
C0008115	Guangzhou
C0008115	Guiyang
C0008115	Guizhou
C0008115	Haikou
C0008115	Hainan
C0008115	Hangzhou
C0008115	Harbin
C0008115	Hebei
C0008115	Hefei
C0008115	Heilongjiang
C0008115	Henan
C0008115	Hohhot
C0008115	Hubei
C0008115	Hunan
C0008115	Island of Formosa
C0008115	Jiangsu
C0008115	Jiangxi
C0008115	Jilin
C0008115	Jinan
C0008115	Kunming
C0008115	Lanzhou
C0008115	Lhasa
C0008115	Liaoning
C0008115	Mainland China
C0008115	Nanchang
C0008115	Nanjing
C0008115	Nanning
C0008115	Nei Mongol
C0008115	Ningxia Hui
C0008115	P. R. China
C0008115	P.R. China
C0008115	P.R.China
C0008115	People's Republic of China
C0008115	People’s Republic of China
C0008115	Peoples Republic of China
C0008115	Peoples' Republic of China
C0008115	PR China
C0008115	PRC
C0008115	Qinghai
C0008115	R.O.C
C0008115	Republic of China
C0008115	ROC
C0008115	Shaanxi
C0008115	Shandong
C0008115	Shanghai
C0008115	Shanxi
C0008115	Shenyang
C0008115	Shijiazhuang
C0008115	Sichuan
C0008115	taibei
C0008115	Taichung
C0008115	Taipei
C0008115	Taiwan
C0008115	Taiwan ROC
C0008115	Taiyuan
C0008115	Tianjin
C0008115	TW
C0008115	TWN
C0008115	Urumqi
C0008115	Wuhan
C0008115	Xi'an
C0008115	Xian
C0008115	Xining
C0008115	Xinjiang Uygur
C0008115	Xizang
C0008115	Yinchuan
C0008115	Yunnan
C0008115	Zhanjiang
C0008115	Zhejiang
C0008115	Zhengzhou
C0009212	166
C0009212	CC
C0009212	CCK
C0009212	CK
C0009212	Cocos (Keeling) Islands
C0009367	170
C0009367	CO
C0009367	COL
C0009367	Colombia
C0009367	Colombia (geographic location)
C0009367	South America
C0009490	174
C0009490	CN
C0009490	COM
C0009490	Comoro
C0009490	Comoro Islands
C0009490	Comoros
C0009490	Comoros islands
C0009490	Comoros islands (geographic location)
C0009490	Iles Comores
C0009490	KM
C0009738	178
C0009738	CF
C0009738	CG
C0009738	COG
C0009738	Congo
C0009738	Congo (Brazzaville)
C0009738	Congo (geographic location)
C0009738	Republic of the Congo
C0009956	184
C0009956	CK
C0009956	COK
C0009956	Cook Islands
C0009956	CW
C0010182	188
C0010182	Costa Rica
C0010182	Costa Rica (geographic location)
C0010182	CR
C0010182	CRI
C0010182	CS
C0010343	191
C0010343	Croatia
C0010343	Croatia (geographic location)
C0010343	HR
C0010343	HRV
C0010343	Zagreb
C0010435	192
C0010435	CU
C0010435	CUB
C0010435	Cuba
C0010435	Cuba (geographic location)
C0010622	196
C0010622	CY
C0010622	CYP
C0010622	Cyprus
C0010622	Cyprus (geographic location)
C0011318	208
C0011318	Amtssygehuset i Herlev
C0011318	Copenhagen
C0011318	DA
C0011318	Denmark
C0011318	Denmark (geographic location)
C0011318	DK
C0011318	DNK
C0011318	Roskilde
C0012836	262
C0012836	DJ
C0012836	DJI
C0012836	Djibouti
C0012836	Djibouti (geographic location)
C0012836	French Somaliland
C0012836	Somaliland, French
C0013013	212
C0013013	DM
C0013013	DMA
C0013013	DO
C0013013	Dominica
C0013014	214
C0013014	DO
C0013014	DOM
C0013014	Dominican Republic
C0013014	Dominican Republic (geographic location)
C0013014	DR
C0013593	218
C0013593	EC
C0013593	ECU
C0013593	Ecuador
C0013593	Ecuador (geographic location)
C0013715	818
C0013715	Arab Republic of Egypt
C0013715	Cairo
C0013715	EG
C0013715	EGY
C0013715	Egypt
C0013715	Egypt (geographic location)
C0013754	222
C0013754	El Salvador
C0013754	El Salvador (geographic location)
C0013754	ES
C0013754	SLV
C0013754	SV
C0014651	226
C0014651	EK
C0014651	Equatorial Guinea
C0014651	Equatorial Guinea (geographic location)
C0014651	GNQ
C0014651	GQ
C0014651	Guinea, Spanish
C0014651	Spanish Guinea
C0014716	232
C0014716	ER
C0014716	ERI
C0014716	Eritrea
C0014908	233
C0014908	EE
C0014908	EN
C0014908	EST
C0014908	Estonia
C0014908	Estonia (geographic location)
C0015024	231
C0015024	ET
C0015024	ETH
C0015024	Ethiopia
C0015024	Ethiopia (geographic location)
C0015541	234
C0015541	Faeroe Islands
C0015541	Faroe Islands
C0015541	FO
C0015541	FRO
C0016080	242
C0016080	Fiji
C0016080	Fiji (geographic location)
C0016080	FJ
C0016080	FJI
C0016132	246
C0016132	FI
C0016132	FIN
C0016132	Finland
C0016132	Finland (geographic location)
C0016132	Finnish
C0016132	Helsinki
C0016132	Kuopio
C0016674	250
C0016674	Angers
C0016674	Caen
C0016674	Essen
C0016674	FR
C0016674	FRA
C0016674	France
C0016674	France (geographic location)
C0016674	France-DOM
C0016674	Guadeloupe
C0016674	Ivry-sur-Seine
C0016674	Limoges
C0016674	Montpellier
C0016674	Paris
C0016674	Strasbourg
C0016703	254
C0016703	FG
C0016703	French Guiana
C0016703	French Guiana (geographic location)
C0016703	GF
C0016703	GUF
C0016704	258
C0016704	FP
C0016704	French Polynesia
C0016704	PF
C0016704	PYF
C0016910	266
C0016910	GA
C0016910	GAB
C0016910	Gabon
C0016910	Gabon (geographic location)
C0016910	GB
C0016993	270
C0016993	GA
C0016993	Gambia
C0016993	GM
C0016993	GMB
C0016993	The Gambia
C0016993	The Gambia (geographic location)
C0017454	268
C0017454	GE
C0017454	GEO
C0017454	Georgia
C0017454	Georgia (geographic location)
C0017454	Georgia (Republic)
C0017454	Georgia (Western Asia)
C0017454	Georgia SSR
C0017454	Georgia, Western Asia
C0017454	Georgian S.S.R.
C0017454	Georgian SSR
C0017454	GG
C0017480	276
C0017480	Berlin
C0017480	Bezirksklinikum
C0017480	Bonn
C0017480	Bremen
C0017480	DE
C0017480	DEU
C0017480	Deutschland
C0017480	Dublin
C0017480	Düsseldorf
C0017480	Federal Republic of Germany
C0017480	German
C0017480	Germany
C0017480	Germany (geographic location)
C0017480	GM
C0017480	Göttingen
C0017480	Hannover
C0017480	Heidelberg
C0017480	Kelheim
C0017480	Munich
C0017480	Nuthetal
C0017480	Regensburg
C0017480	Schlittenhelmstr
C0017480	Tübingen
C0017480	Wittenberg
C0017516	288
C0017516	GH
C0017516	GHA
C0017516	Ghana
C0017516	Ghana (geographic location)
C0017516	Gold Coast
C0017540	292
C0017540	GI
C0017540	GIB
C0017540	Gibraltar
C0017550	296
C0017550	Gilbert Islands
C0017550	KI
C0017550	KIR
C0017550	Kiribati
C0017550	Kiribati (geographic location)
C0017550	KR
C0018226	300
C0018226	GR
C0018226	GRC
C0018226	Grece
C0018226	Greece
C0018226	Greece (geographic location)
C0018229	304
C0018229	GL
C0018229	Greenland
C0018229	GRL
C0018229	Kalaallit Nunaat
C0018232	308
C0018232	GD
C0018232	GJ
C0018232	GRD
C0018232	Grenada
C0018232	Grenada (geographic location)
C0018301	312
C0018301	GLP
C0018301	GP
C0018301	Guadeloupe
C0018309	316
C0018309	GQ
C0018309	GU
C0018309	Guam
C0018309	Guam (geographic location)
C0018309	GUM
C0018367	320
C0018367	GT
C0018367	GTM
C0018367	Guatemala
C0018367	Guatemala (geographic location)
C0018370	Guernsey
C0018370	Guernsey (geographic location)
C0018370	Guernsey Island
C0018381	324
C0018381	French Guinea
C0018381	GIN
C0018381	GN
C0018381	Guinea
C0018381	Guinea Republic
C0018381	Guinea Republic (geographic location)
C0018381	Guinea, French
C0018381	Guinea, Republic of
C0018381	GV
C0018387	624
C0018387	GNB
C0018387	Guinea, Portuguese
C0018387	Guinea-Bissau
C0018387	Guinea-Bissau (geographic location)
C0018387	Guinea-Bissau, Republic of
C0018387	GW
C0018387	Portuguese Guinea
C0018387	PU
C0018408	328
C0018408	British Guiana
C0018408	Guiana
C0018408	Guiana, British
C0018408	GUY
C0018408	Guyana
C0018408	Guyana (geographic location)
C0018408	GY
C0018510	332
C0018510	HA
C0018510	Haiti
C0018510	Haiti (geographic location)
C0018510	HT
C0018510	HTI
C0019905	340
C0019905	HN
C0019905	HND
C0019905	HO
C0019905	Honduras
C0019905	Honduras (geographic location)
C0019907	344
C0019907	HK
C0019907	HKG
C0019907	Hong Kong
C0019907	Hong Kong (geographic location)
C0019907	Hongkong
C0020174	348
C0020174	Belgyógyászati
C0020174	Budapest
C0020174	Debrecen
C0020174	Gyula
C0020174	HU
C0020174	HUN
C0020174	Hungary
C0020174	Hungary (geographic location)
C0020174	Neurológiai Osztály
C0020174	Pécs
C0020174	Szeged
C0020174	Városligeti fasor
C0020174	Veszprém
C0020750	352
C0020750	Cork
C0020750	IC
C0020750	Iceland
C0020750	Iceland (geographic location)
C0020750	IS
C0020750	ISL
C0020750	Reykjavik
C0021201	356
C0021201	Calcutta
C0021201	Delhi
C0021201	Hyderabad
C0021201	IN
C0021201	IND
C0021201	India
C0021201	India (geographic location)
C0021201	Kolkata
C0021201	Lucknow
C0021201	Mumbai
C0021201	New Delhi
C0021201	South India
C0021247	360
C0021247	East Indies
C0021247	ID
C0021247	IDN
C0021247	Indonesia
C0021247	Indonesia (geographic location)
C0021247	Malay Archipelago
C0021247	Netherlands East Indies
C0022065	364
C0022065	IR
C0022065	Iran
C0022065	Iran (geographic location)
C0022065	IRN
C0022065	Islamic Republic of Iran
C0022066	368
C0022066	IQ
C0022066	Iraq
C0022066	Iraq (geographic location)
C0022066	IRQ
C0022066	IZ
C0022067	372
C0022067	EI
C0022067	Eire
C0022067	IE
C0022067	Ireland
C0022067	Ireland, Republic of
C0022067	Irish Free State
C0022067	IRL
C0022067	Republic of Ireland
C0022067	Republic of Ireland (geographic location)
C0022132	Isle of Man
C0022132	Isle of Man (geographic location)
C0022271	376
C0022271	Afula
C0022271	Haifa
C0022271	IL
C0022271	IS
C0022271	ISR
C0022271	Israel
C0022271	Israel (geographic location)
C0022271	Isreal
C0022271	Jerusalem
C0022277	380
C0022277	Catania
C0022277	Genova
C0022277	IT
C0022277	ITA
C0022277	italia
C0022277	Italy
C0022277	Italy (geographic location)
C0022277	Milan
C0022277	Milano
C0022277	Napoli
C0022277	Reggio Emilia
C0022277	Rome
C0022277	Verona
C0022326	384
C0022326	CI
C0022326	CIV
C0022326	Cote d'Ivoire
C0022326	Côte d'Ivoire
C0022326	IV
C0022326	Ivory Coast
C0022326	Ivory Coast (geographic location)
C0022337	388
C0022337	JAM
C0022337	Jamaica
C0022337	Jamaica (geographic location)
C0022337	JM
C0022341	392
C0022341	Aichi
C0022341	Ehime
C0022341	Fukuoka
C0022341	Hirosaki
C0022341	Ishikawa
C0022341	JA
C0022341	Japan
C0022341	Japan (geographic location)
C0022341	Jikei
C0022341	JP
C0022341	JPN
C0022341	Kanazawa
C0022341	Kawasaki
C0022341	Kobe
C0022341	Kurume
C0022341	Kyoto
C0022341	Mie
C0022341	Nagoya
C0022341	Niigata
C0022341	Osaka
C0022341	Otsu
C0022341	Sagamihara
C0022341	Sendai
C0022341	Shizuoka
C0022341	Tokushima
C0022341	Tokyo
C0022341	Tottori
C0022418	400
C0022418	Amman
C0022418	Irbid
C0022418	JO
C0022418	JOR
C0022418	Jordan
C0022418	Jordan (geographic location)
C0022537	398
C0022537	KAZ
C0022537	Kazakh S.S.R.
C0022537	Kazakh SSR
C0022537	Kazakhistan
C0022537	Kazakhstan
C0022537	Kazakhstan (geographic location)
C0022537	Kazakstan
C0022537	KZ
C0022558	404
C0022558	KE
C0022558	KEN
C0022558	Kenya
C0022558	Kenya (geographic location)
C0022558	Kenyas
C0022718	417
C0022718	KG
C0022718	KGZ
C0022718	Kirghiz S.S.R.
C0022718	Kirghiz SSR
C0022718	Kirghizia
C0022718	Kirghizstan
C0022718	Kirgizstan
C0022718	Kyrgyz Republic
C0022718	Kyrgyzstan
C0022718	Kyrgyzstan (geographic location)
C0022772	408
C0022772	Democratic people's republic of Korea
C0022772	Democratic people's republic of Korea (geographic location)
C0022772	KN
C0022772	Korea, Democratic People's Republic of
C0022772	KP
C0022772	North Korea
C0022772	PRK
C0022773	410
C0022773	KOR
C0022773	Korea
C0022773	Korea, Republic of
C0022773	KR
C0022773	KS
C0022773	Kyunggi-Do
C0022773	Kyungpook
C0022773	Republic of Korea
C0022773	Republic of Korea (geographic location)
C0022773	Seoul
C0022773	South Korea
C0022773	Yonsei
C0022804	414
C0022804	Jabriya
C0022804	KU
C0022804	Kuwait
C0022804	Kuwait (geographic location)
C0022804	KW
C0022804	KWT
C0022804	Safat
C0023034	418
C0023034	LA
C0023034	LAO
C0023034	Lao People's Democratic Republic
C0023034	Laos
C0023034	Laos (geographic location)
C0023128	428
C0023128	Latvia
C0023128	Latvia (geographic location)
C0023128	LG
C0023128	LV
C0023128	LVA
C0023190	422
C0023190	Beirut
C0023190	LB
C0023190	LBN
C0023190	LE
C0023190	Lebanon
C0023190	Lebanon (geographic location)
C0023376	426
C0023376	Basutoland
C0023376	Lesotho
C0023376	Lesotho (geographic location)
C0023376	LS
C0023376	LSO
C0023376	LT
C0023617	430
C0023617	LBR
C0023617	LI
C0023617	Liberia
C0023617	Liberia (geographic location)
C0023617	LR
C0023634	434
C0023634	LBY
C0023634	Libya
C0023634	Libya (geographic location)
C0023634	Libyan Arab Jamahiriya
C0023634	LY
C0023668	438
C0023668	Leichtenstein
C0023668	LI
C0023668	LIE
C0023668	Liechtenstein
C0023668	Liechtenstein (geographic location)
C0023668	LS
C0023879	440
C0023879	LH
C0023879	Lithuania
C0023879	Lithuania (geographic location)
C0023879	LT
C0023879	LTU
C0024176	442
C0024176	LU
C0024176	LUX
C0024176	Luxemborg
C0024176	Luxembourg
C0024176	Luxembourg (geographic location)
C0024176	Luxemburg
C0024403	446
C0024403	MAC
C0024403	Macao
C0024403	Macau
C0024403	MC
C0024403	MO
C0024443	450
C0024443	MA
C0024443	Madagascar
C0024443	Madagascar (geographic location)
C0024443	Malagasy Republic
C0024443	MDG
C0024443	MG
C0024548	454
C0024548	Malawi
C0024548	Malawi (geographic location)
C0024548	MI
C0024548	MW
C0024548	MWI
C0024548	Nyasaland
C0024552	458
C0024552	Federation of Malaya
C0024552	Kelantan
C0024552	Kuala Lumpur
C0024552	Malay Federation
C0024552	Malaya
C0024552	Malaya Federation
C0024552	Malaysia
C0024552	Malaysia (geographic location)
C0024552	MY
C0024552	MYS
C0024552	Selangor Darul Ehsan
C0024553	462
C0024553	Maldives
C0024553	Maldives (geographic location)
C0024553	MDV
C0024553	MV
C0024581	466
C0024581	Mali
C0024581	Mali (geographic location)
C0024581	ML
C0024581	MLI
C0024653	470
C0024653	Malta
C0024653	Malta (geographic location)
C0024653	MLT
C0024653	MT
C0024851	584
C0024851	Marshall Islands
C0024851	MH
C0024851	MHL
C0024851	RM
C0024853	474
C0024853	Martinique
C0024853	MB
C0024853	MQ
C0024853	MTQ
C0024943	478
C0024943	Mauritania
C0024943	Mauritania (geographic location)
C0024943	Moka
C0024943	MR
C0024943	MRT
C0024944	480
C0024944	Mauritius
C0024944	Mauritius (geographic location)
C0024944	MP
C0024944	MU
C0024944	MUS
C0024974	175
C0024974	Mayotte
C0024974	MF
C0024974	MYT
C0024974	YT
C0025885	484
C0025885	Durango
C0025885	MEX
C0025885	Mexico
C0025885	México
C0025885	Mexico (geographic location)
C0025885	Monterrey
C0025885	MX
C0025885	UANL
C0026374	498
C0026374	MD
C0026374	MDA
C0026374	Moldavia
C0026374	Moldavia (geographic location)
C0026374	Moldavian S.S.R.
C0026374	Moldavian SSR
C0026374	Moldova
C0026405	492
C0026405	MC
C0026405	MCO
C0026405	MN
C0026405	Monaco
C0026405	Monaco (geographic location)
C0026410	496
C0026410	MG
C0026410	MN
C0026410	MNG
C0026410	Mongolia
C0026410	Mongolia (geographic location)
C0026510	Montenegro
C0026514	500
C0026514	MH
C0026514	Montserrat
C0026514	MS
C0026514	MSR
C0026544	504
C0026544	MA
C0026544	MAR
C0026544	MO
C0026544	Morocco
C0026544	Morocco (geographic location)
C0026655	508
C0026655	MOZ
C0026655	Mozambique
C0026655	Mozambique (geographic location)
C0026655	MZ
C0026655	Portuguese East Africa
C0027366	516
C0027366	Country of Namibia
C0027366	NA
C0027366	NAM
C0027366	Namibia
C0027366	Namibia (geographic location)
C0027366	South West Africa
C0027366	Southwest Africa
C0027366	WA
C0027496	520
C0027496	Nauru
C0027496	Nauru (geographic location)
C0027496	NR
C0027496	NRU
C0027689	524
C0027689	Nepal
C0027689	Nepal (geographic location)
C0027689	NP
C0027689	NPL
C0027778	Amsterdam
C0027778	528
C0027778	Amsterdam
C0027778	Holland
C0027778	Netherlands
C0027778	Netherlands (geographic location)
C0027778	NL
C0027778	NLD
C0027778	The Netherlands
C0027778	Utrecht
C0027779	530
C0027779	AN
C0027779	ANT
C0027779	Netherlands Antilles
C0027779	NT
C0027964	540
C0027964	NC
C0027964	NCL
C0027964	New Caledonia
C0027964	New Caledonia (geographic location)
C0027978	554
C0027978	New Zealand
C0027978	New Zealand (geographic location)
C0027978	NZ
C0027978	NZL
C0028002	558
C0028002	NI
C0028002	NIC
C0028002	Nicaragua
C0028002	Nicaragua (geographic location)
C0028002	NU
C0028074	562
C0028074	NE
C0028074	NER
C0028074	NG
C0028074	Niger
C0028074	Niger (geographic location)
C0028075	566
C0028075	NG
C0028075	NGA
C0028075	NI
C0028075	Nigeria
C0028075	Nigeria (geographic location)
C0028219	570
C0028219	NE
C0028219	NIU
C0028219	Niue
C0028219	NU
C0028366	574
C0028366	NF
C0028366	NFK
C0028366	Norfolk Island
C0028423	578
C0028423	Arendal
C0028423	NO
C0028423	NOR
C0028423	Norway
C0028423	Norway (geographic location)
C0028423	Oslo
C0028423	Trondheim
C0028971	512
C0028971	MU
C0028971	OM
C0028971	Oman
C0028971	Oman (geographic location)
C0028971	OMN
C0028971	Sultanate of Oman
C0030211	586
C0030211	Karachi
C0030211	PAK
C0030211	Pakistan
C0030211	Pakistan (geographic location)
C0030211	PK
C0030266	591
C0030266	PA
C0030266	PAN
C0030266	Panama
C0030266	Panama (geographic location)
C0030266	PM
C0030266	Republic of Panama
C0030375	598
C0030375	Goroka
C0030375	New Guinea, East
C0030375	New Guinea, Papua
C0030375	Papua New Guinea
C0030375	Papua New Guinea (geographic location)
C0030375	PG
C0030375	PNG
C0030375	PP
C0030428	600
C0030428	PA
C0030428	Paraguay
C0030428	Paraguay (geographic location)
C0030428	PRY
C0030428	PY
C0031238	604
C0031238	PE
C0031238	PER
C0031238	Peru
C0031238	Perú
C0031238	Peru (geographic location)
C0031529	608
C0031529	Pavia
C0031529	PH
C0031529	Philipines
C0031529	Philippines
C0031529	Philippines (geographic location)
C0031529	Phillipines
C0031529	Phillippines
C0031529	PHL
C0031529	RP
C0031995	612
C0031995	PC
C0031995	PCN
C0031995	Pitcairn Island
C0031995	Pitcairn Islands
C0031995	PN
C0032356	616
C0032356	Country of Poland
C0032356	Katowicach
C0032356	Kopernika
C0032356	Kraków
C0032356	Krakowie
C0032356	Lód?
C0032356	Lublin
C0032356	Lublinie
C0032356	Medycznej
C0032356	PL
C0032356	POL
C0032356	Poland
C0032356	Poland (geographic location)
C0032356	Polish
C0032356	Poznaniu
C0032356	skiego
C0032356	Sosnowcu
C0032356	Szczecin
C0032356	Szczecinie
C0032356	Warszawa
C0032356	Warszawie
C0032356	Zabrze
C0032356	Zabrzu
C0032729	620
C0032729	Coimbra
C0032729	PO
C0032729	Porto
C0032729	Portugal
C0032729	Portugal (geographic location)
C0032729	PRT
C0032729	PT
C0034044	630
C0034044	PR
C0034044	PRI
C0034044	Puerto Rico
C0034044	Puerto Rico (geographic location)
C0034044	RQ
C0034366	634
C0034366	Katar
C0034366	QA
C0034366	QAT
C0034366	Qatar
C0034366	Qatar (geographic location)
C0034366	Quatar
C0035373	638
C0035373	RE
C0035373	REU
C0035373	Reunion
C0035373	Reunion (geographic location)
C0035373	Reunion Island
C0035826	642
C0035826	RO
C0035826	ROM
C0035826	Romania
C0035826	Romania (geographic location)
C0035826	Roumania
C0035826	Rumania
C0035970	Belgrade
C0035970	643
C0035970	Almaty
C0035970	Koltsovo
C0035970	Moscow
C0035970	Novosibirsk
C0035970	RS
C0035970	RU
C0035970	RUS
C0035970	Russia
C0035970	Russian
C0035970	Russian Federation
C0035970	Russian Federation (Europe)
C0035970	Russian federation - Europe
C0035970	Russian federation - Europe (geographic location)
C0035970	Russian federation - west of Ural mountains
C0035970	Russian S.F.S.R.
C0035970	Russian SFSR
C0035970	Sankt-Peterburg
C0035970	St. Petersburg
C0035970	Ufa
C0035978	646
C0035978	Ruanda
C0035978	RW
C0035978	RWA
C0035978	Rwanda
C0035978	Rwanda (geographic location)
C0036056	662
C0036056	LC
C0036056	LCA
C0036056	Saint Lucia
C0036056	ST
C0036056	St. Lucia
C0036056	St. Lucia (geographic location)
C0036057	670
C0036057	Saint Vincent and the Grenadines
C0036057	St. Vincent and the Grenadines
C0036057	St. Vincent and the Grenadines (geographic location)
C0036057	VC
C0036057	VCT
C0036154	674
C0036154	San Marino
C0036154	San Marino (geographic location)
C0036154	SM
C0036154	SMR
C0036183	678
C0036183	Sao Tome and Principe
C0036183	Sao Tome and Principe (geographic location)
C0036183	ST
C0036183	STP
C0036183	TP
C0036243	682
C0036243	Kingdom of Saudi Arabia
C0036243	SA
C0036243	SAU
C0036243	Saudi Arabia
C0036243	Saudi Arabia (geographic location)
C0036644	686
C0036644	SEN
C0036644	Senegal
C0036644	Sénégal
C0036644	Senegal (geographic location)
C0036644	SG
C0036644	SN
C0036919	690
C0036919	SC
C0036919	SE
C0036919	Seychelles
C0036919	Seychelles (geographic location)
C0036919	SYC
C0037063	694
C0037063	Sierra Leone
C0037063	Sierra Leone (geographic location)
C0037063	SL
C0037063	SLE
C0037173	702
C0037173	Republic of Singapore
C0037173	SG
C0037173	SGP
C0037173	Singapore
C0037173	Singapore (geographic location)
C0037173	SN
C0037334	705
C0037334	Ljubljana
C0037334	SI
C0037334	Slovenia
C0037334	Slovenia (geographic location)
C0037334	SVN
C0037623	90
C0037623	BP
C0037623	SB
C0037623	SLB
C0037623	Solomon Islands
C0037623	Solomon islands (geographic location)
C0037640	706
C0037640	SO
C0037640	SOM
C0037640	Somalia
C0037640	Somalia (geographic location)
C0037712	710
C0037712	Durban
C0037712	Republic of South Africa
C0037712	SF
C0037712	South Africa
C0037712	South Africa (geographic location)
C0037712	Stellenbosch
C0037712	Union of South Africa
C0037712	ZA
C0037712	ZAF
C0037747	724
C0037747	Barcelona
C0037747	Bilbao
C0037747	Cantabria
C0037747	CSIC
C0037747	ES
C0037747	ESP
C0037747	España
C0037747	Granada
C0037747	Lleida
C0037747	Logroño
C0037747	Madrid
C0037747	Palma de Mallorca
C0037747	Pamplona
C0037747	Reina Sofía
C0037747	Son Dureta
C0037747	SP
C0037747	Spain
C0037747	Spain (geographic location)
C0037747	Tenerife
C0037747	Valencia
C0037747	Zaragoza
C0038088	144
C0038088	CE
C0038088	Ceylon
C0038088	LK
C0038088	LKA
C0038088	Sri Lanka
C0038088	Sri Lanka (geographic location)
C0038108	654
C0038108	Saint Helena
C0038108	SH
C0038108	SHN
C0038108	St. Helena
C0038111	666
C0038111	Miquelon and Saint Pierre
C0038111	Miquelon and St. Pierre
C0038111	PM
C0038111	Saint Pierre and Miquelon
C0038111	SB
C0038111	SPM
C0038111	St. Pierre and Miquelon
C0038642	736
C0038642	SD
C0038642	SDN
C0038642	SU
C0038642	Sudan
C0038642	Sudan (geographic location)
C0038944	740
C0038944	Dutch Guiana
C0038944	Netherlands Guiana
C0038944	NS
C0038944	SR
C0038944	SUR
C0038944	Surinam
C0038944	Suriname
C0038944	Suriname (geographic location)
C0038983	748
C0038983	Swaziland
C0038983	Swaziland (geographic location)
C0038983	Switzerland
C0038983	SWZ
C0038983	SZ
C0038983	WZ
C0038995	752
C0038995	Karolinska
C0038995	Malmö
C0038995	SE
C0038995	Sewden
C0038995	Stockholm
C0038995	SW
C0038995	SWE
C0038995	Sweden
C0038995	Sweden (geographic location)
C0039021	756
C0039021	Basel
C0039021	CH
C0039021	CHE
C0039021	Switzerland
C0039021	Switzerland (geographic location)
C0039021	SZ
C0039021	Zürich
C0039138	760
C0039138	SY
C0039138	SYR
C0039138	Syria
C0039138	Syria (geographic location)
C0039138	Syrian Arab Republic
C0039247	762
C0039247	Tadjikistan
C0039247	Tadzhik S.S.R.
C0039247	Tadzhik SSR
C0039247	Tadzhikistan
C0039247	Tajikistan
C0039247	Tajikistan (geographic location)
C0039247	TI
C0039247	TJ
C0039247	TJK
C0039298	834
C0039298	Tanzania
C0039298	Tanzania (geographic location)
C0039298	TZ
C0039298	TZA
C0039298	United Republic of Tanzania
C0039725	764
C0039725	TH
C0039725	THA
C0039725	Thailand
C0039725	Thailand (geographic location)
C0040363	768
C0040363	TG
C0040363	TGO
C0040363	TO
C0040363	Togo
C0040363	Togo (geographic location)
C0040407	776
C0040407	TN
C0040407	TO
C0040407	TON
C0040407	Tonga
C0040407	Tonga (Geographic Area)
C0040407	Tonga (geographic location)
C0041061	780
C0041061	Republic of Trinidad and Tobago
C0041061	TD
C0041061	Trinidad
C0041061	Trinidad and Tobago
C0041061	Trinidad and Tobago (geographic location)
C0041061	TT
C0041061	TTO
C0041388	788
C0041388	Monastir
C0041388	TN
C0041388	TS
C0041388	TUN
C0041388	Tunis
C0041388	Tunisia
C0041388	Tunisia (geographic location)
C0041388	Tunisie
C0041400	792
C0041400	Country of Turkey
C0041400	Gaziantep
C0041400	Istanbul
C0041400	Kardiyoloji
C0041400	Mersin/Turkey
C0041400	Siyami
C0041400	TR
C0041400	TU
C0041400	TUR
C0041400	Turkey
C0041400	Turkey (country)
C0041400	Turkey - country
C0041400	Turkey - country (geographic location)
C0041403	795
C0041403	TKM
C0041403	TM
C0041403	Turkmen S.S.R.
C0041403	Turkmen SSR
C0041403	Turkmenistan
C0041403	Turkmenistan (geographic location)
C0041403	TX
C0041405	796
C0041405	TC
C0041405	TCA
C0041405	TK
C0041405	Turks and Caicos Islands
C0041413	798
C0041413	Ellice Islands
C0041413	TUV
C0041413	Tuvala
C0041413	Tuvala (geographic location)
C0041413	Tuvalu
C0041413	TV
C0041573	800
C0041573	UG
C0041573	UGA
C0041573	Uganda
C0041573	Uganda (geographic location)
C0041580	804
C0041580	UA
C0041580	UKR
C0041580	Ukraine
C0041580	Ukraine (geographic location)
C0041580	UP
C0041698	784
C0041698	AE
C0041698	ARE
C0041698	TC
C0041698	Trucial States
C0041698	UAE - United Arab Emirates
C0041698	United Arab Emirates
C0041698	United Arab Emirates (geographic location)
C0041700	826
C0041700	Belfast
C0041700	Dundee
C0041700	England
C0041700	GB
C0041700	GBR
C0041700	Keele
C0041700	London
C0041700	Northern Ireland
C0041700	Oxford
C0041700	Scotland
C0041700	U.K
C0041700	UK
C0041700	United Kingdom
C0041700	Wales
C0041703	840
C0041703	AK
C0041703	AL
C0041703	Alabama
C0041703	Alaska
C0041703	AR
C0041703	Arizona
C0041703	Arkansas
C0041703	AS
C0041703	AZ
C0041703	Berkeley
C0041703	CA
C0041703	California
C0041703	CO
C0041703	Colorado
C0041703	Connecticut
C0041703	CT
C0041703	DC
C0041703	DE
C0041703	Delaware
C0041703	FL
C0041703	Florida
C0041703	FM
C0041703	GA
C0041703	Georgia
C0041703	GU
C0041703	Hawaii
C0041703	HI
C0041703	IA
C0041703	ID
C0041703	Idaho
C0041703	IIA
C0041703	IL
C0041703	Illinois
C0041703	IN
C0041703	Indiana
C0041703	Iowa
C0041703	Kansas
C0041703	Kentucky
C0041703	KS
C0041703	KY
C0041703	LA
C0041703	Louisiana
C0041703	MA
C0041703	Maine
C0041703	Maryland
C0041703	Massachusetts
C0041703	MD
C0041703	ME
C0041703	MH
C0041703	MI
C0041703	Michigan
C0041703	Minnesota
C0041703	Mississippi
C0041703	Missouri
C0041703	MN
C0041703	MO
C0041703	Montana
C0041703	MP
C0041703	MS
C0041703	MT
C0041703	NC
C0041703	ND
C0041703	NE
C0041703	Nebraska
C0041703	Nevada
C0041703	New Hampshire
C0041703	New Jersey
C0041703	New Mexico
C0041703	New York
C0041703	NH
C0041703	NJ
C0041703	NM
C0041703	North Carolina
C0041703	North Dakota
C0041703	NV
C0041703	NY
C0041703	OH
C0041703	Ohio
C0041703	OK
C0041703	Oklahoma
C0041703	OR
C0041703	Oregon
C0041703	PA
C0041703	Pennsylvania
C0041703	PR
C0041703	PW
C0041703	Rhode Island
C0041703	RI
C0041703	SC
C0041703	SD
C0041703	South Carolina
C0041703	South Dakota
C0041703	Tenn
C0041703	Tennessee
C0041703	Texas
C0041703	TN
C0041703	TX
C0041703	U S A
C0041703	U.S.
C0041703	U.S.A
C0041703	U.S.A.
C0041703	United States
C0041703	United States of America
C0041703	United States of America (geographic location)
C0041703	US
C0041703	USA
C0041703	USA - United States of America
C0041703	UT
C0041703	Utah
C0041703	VA
C0041703	Vermont
C0041703	VI
C0041703	Virginia
C0041703	VT
C0041703	WA
C0041703	Washington
C0041703	West Virginia
C0041703	WI
C0041703	Wisconsin
C0041703	WV
C0041703	WY
C0041703	Wyoming
C0042113	858
C0042113	Uruguay
C0042113	Uruguay (geographic location)
C0042113	URY
C0042113	UY
C0042177	860
C0042177	Tashkent
C0042177	UZ
C0042177	UZB
C0042177	Uzbek S.S.R.
C0042177	Uzbek SSR
C0042177	Uzbekistan
C0042177	Uzbekistan (geographic location)
C0042321	548
C0042321	New Hebrides
C0042321	NH
C0042321	Vanuatu
C0042321	Vanuatu (geographic location)
C0042321	VU
C0042321	VUT
C0042427	336
C0042427	Holy See
C0042427	VA
C0042427	VAT
C0042427	Vatican City
C0042427	Vatican City (geographic location)
C0042427	VT
C0042469	862
C0042469	Caracas
C0042469	VE
C0042469	VEN
C0042469	Venezuela
C0042469	Venezuela (geographic location)
C0042658	704
C0042658	Viet Nam
C0042658	Vietnam
C0042658	Vietnam (geographic location)
C0042658	Vietnam, Republic of
C0042658	VM
C0042658	VN
C0042658	VNM
C0042752	850
C0042752	United States Virgin island
C0042752	United States Virgin Islands
C0042752	US Virgin island
C0042752	US Virgin island (geographic location)
C0042752	US Virgin islands
C0042752	VI
C0042752	VIR
C0042752	Virgin Islands
C0042752	Virgin Islands of the United States
C0042752	VQ
C0043021	876
C0043021	Wallis and Futuna Islands
C0043021	Wallis and Futuna islands (geographic location)
C0043021	WF
C0043021	WLF
C0043402	887
C0043402	Democratic Yemen
C0043402	YE
C0043402	YEM
C0043402	Yemen
C0043402	YM
C0043436	Belgrade
C0043436	Montenegro
C0043436	Sebia
C0043436	Serbia
C0043436	Serbia and Montenegro
C0043436	Yugoslavia
C0043444	180
C0043444	Belgian Congo
C0043444	CD
C0043444	CG
C0043444	COD
C0043444	Congo (Kinshasa)
C0043444	Democratic Republic of the Congo
C0043444	Zaire
C0043444	Zaire (geographic location)
C0043445	894
C0043445	Northern Rhodesia
C0043445	Rhodesia, Northern
C0043445	ZA
C0043445	Zambia
C0043445	Zambia (geographic location)
C0043445	ZM
C0043445	ZMB
C0043476	?odzi
C0043476	716
C0043476	Harare
C0043476	odzi
C0043476	Rhodesia, Southern
C0043476	Southern Rhodesia
C0043476	ZI
C0043476	Zimbabwe
C0043476	Zimbabwe (geographic location)
C0043476	Zimbabwe Rhodesia
C0043476	ZW
C0043476	ZWE
C0205999	92
C0205999	British Virgin island
C0205999	British Virgin island (geographic location)
C0205999	British Virgin Islands
C0205999	VG
C0205999	VGB
C0205999	VI
C0205999	Virgin Islands, British
C0206004	807
C0206004	Former Yugoslav Republic of Macedonia
C0206004	Macedonia
C0206004	Macedonia (Republic)
C0206004	Macedonia (Yugoslavia)
C0206004	Macedonia, Former Yugoslav Republic of
C0206004	Macedonia, Former Yugoslave Republic of
C0206004	MK
C0206004	MKD
C0206004	Republic of Macedonia
C0206004	The Former Yugoslav Republic of Macedonia
C0206578	203
C0206578	Brno
C0206578	Cernopolní
C0206578	CZ
C0206578	Czch Republic
C0206578	CZE
C0206578	Czech
C0206578	Czech Republic
C0206578	Czech republic (geographic location)
C0206578	EZ
C0206578	Hradec Králové
C0206578	Olomouc
C0206578	Prague
C0206578	Praha
C0206579	703
C0206579	LO
C0206579	SK
C0206579	Slovak Republic
C0206579	Slovakia
C0206579	Slovakia (geographic location)
C0206579	Slovenská republika
C0206579	SVK
C0220928	772
C0220928	TK
C0220928	TKL
C0220928	TL
C0220928	Tokelau
C0220928	Union Islands
C0242397	585
C0242397	Palau
C0242397	PLW
C0242397	PS
C0242397	PW
C0242536	16
C0242536	American Samoa
C0242536	AQ
C0242536	AS
C0242536	ASM
C0242536	Eastern Samoa
C0242537	882
C0242537	Navigator Island
C0242537	Navigator Islands
C0242537	Samoa
C0242537	Samoa Islands
C0242537	Samoan Islands
C0242537	WS
C0242537	WSM
C0282244	583
C0282244	Federated States of Micronesia
C0282244	FM
C0282244	FSM
C0282244	Micronesia, Federated States of
C0282245	580
C0282245	CQ
C0282245	MNP
C0282245	MP
C0282245	Northern Mariana Islands
C0282379	533
C0282379	AA
C0282379	ABW
C0282379	Aruba
C0282379	Aruba (geographic location)
C0282379	AW
C0282380	659
C0282380	KN
C0282380	KNA
C0282380	Saint Christopher and Nevis
C0282380	Saint Kitts and Nevis
C0282380	Saint Kitts and Saint Nevis
C0282380	SC
C0282380	St. Christopher and Nevis
C0282380	St. Kitts and Nevis
C0282380	St. Kitts and Nevis (geographic location)
C0282380	St. Kitts-Nevis
C0349396	238
C0349396	Falkland Islands
C0349396	Falkland islands (geographic location)
C0349396	FK
C0349396	FLK
C0349396	Islas Malvinas
C0349396	Malvinas
C0454673	Jersey
C0454673	Jersey (geographic location)
C0454691	10
C0454691	Antarctica
C0454691	Antarctica (geographic location)
C0454691	AQ
C0454691	ATA
C0454691	AY
C1452561	626
C1452561	Democratic Republic of Timor-Leste
C1452561	East Timor
C1452561	East Timur
C1452561	TMP
C1452561	TP
C1452561	TT
C1511278	74
C1511278	Bouvet Island
C1511278	BV
C1511278	BVT
C1512358	334
C1512358	Heard Island and McDonald Islands
C1512358	HM
C1512358	HMD
C1515101	744
C1515101	SJ
C1515101	SJM
C1515101	Svalbard and Jan Mayen
C1517317	260
C1517317	ATF
C1517317	French Southern and Antarctic Lands
C1517317	French Southern Territories
C1517317	FS
C1517317	TF
C1518860	275
C1518860	Palestine
C1518860	Palestinian Territory, Occupied
C1518860	PS
C1518860	PSE
C1519428	239
C1519428	GS
C1519428	SGS
C1519428	South Georgia and the South Sandwich Islands
C1519428	SX
C1519796	581
C1519796	UM
C1519796	UMI
C1519796	United States Minor Outlying Islands
C1520135	732
C1520135	EH
C1520135	ESH
C1520135	Western Sahara
C1520135	WI
